# Supplementary material for: Benzimidazole-Derived B2 as a Fluorescent Probe for Bacterial Outer Membrane Vesicle (OMV) Labeling: Integrating DFT, Molecular Dynamics, Flow Cytometry, and Confocal Microscopy
Source: Int J Mol Sci. 2025 May 14;26(10):4682. doi: 10.3390/ijms26104682 (PMC12112470; doi:10.3390/ijms26104682)
Supplement: Supplementary file 1 [file ijms-26-04682-s001.zip]

Archive with 4 entries (4 files):
- ijms-3598695-supplementary.pdf
- Video S1.mp4
- Video S2.mp4
- Video S3.mp4
